# Supplementary material for: Clitoral sizes and anogenital distances in term newborns in Nigeria
Source: Int J Pediatr Endocrinol. 2019 Dec 5;2019:5. doi: 10.1186/s13633-019-0069-6 (PMC6894184; doi:10.1186/s13633-019-0069-6)
Supplement: Supplementary file 1 — Additional file 1. Clitoral and anogenital measurements. [file 13633_2019_69_MOESM1_ESM.txt]

Mother's age	Parity	Mother's educ	Tribe	GA	Age (hours)	RR	HR	BW	BL	HC	CC	FCD	ACD	AFD	CL	CW
29		1	post sec	benin	39	22		44	144	2.8	49	35	32.5	20.6	34.1	17.5	6.5	5.3
32		3	post sec	yoruba	40	14		40	120	3.2	50.9	36.7	33.6	21.2	32.8	15.1	6.4	7.6
20		1	post sec	yoruba	37	20		44	148	2.8	49	33.6	30.5	25.2	36.5	15.8	6.8	6.7
27		4	post sec	yoruba	40	41		48	144	3.4	50.4	34.5	34	22.8	35.8	19	7.4	4.3
29		1	post sec	yoruba	37	25		44	132	2.7	48.5	31.5	30.5	17.1	32.7	17.2	8.4	6.4
29		2	secondar	yoruba	38	13		44	160	3.1	49.5	34.5	33.5	20.6	33.3	19.3	8.4	6.4
36		6	secondar	yoruba	38	17		40	120	2.4	48.9	33	29.3	22.6	36.8	17.4	7.8	5.7
26		2	post sec	yoruba	38	14		44	120	2.8	48.2	34	33	20.6	32.2	20	5.7	5.6
25		1	secondar	yoruba	39	26		40	132	2.8	49	33.9	32	25.7	33.5	10	7.4	5.1
25		2	secondar	yoruba	39	17		48	144	2.8	47.3	34	31	23.2	33.1	12.9	6.9	5.7
27		3	secondar	yoruba	39	13		52	132	2.3	46.7	33.5	31	21.2	34.2	16.6	9.5	5.8
29		2	secondar	yoruba	40	17		48	144	3	49.1	35	32.5	21.1	32.6	15.3	7.6	5.4
37		3	post sec	yoruba	40	25		44	144	3.1	49.3	36	33.5	21.1	35.2	16.7	8.1	5.3
33		2	post sec	yoruba	38	26		40	140	3	48.6	36.3	34	23	36	16.5	8.2	5.4
30		3	secondar	yoruba	40	15		40	136	3.1	48.9	35	33.5	23.2	33.7	12.6	8.5	5.3
32		6	primary		delta	40	27		48	144	3	51	35	33	21.9	34.4	15.9	9.8	5.7
31		2	secondar	Igbo	39	13		32	130	3	48.6	34	33	22.3	32.3	16.3	9.8	6.3
29		2	post sec	yoruba	39	12		40	120	2.8	49.6	34.6	30.5	23.4	34.7	17.9	8.3	4.9
27		1	post sec	Igbo	40	21		48	144	2.6	47	33	31	21.5	32.4	12.8	7.6	5.6
27		1	secondar	yoruba	39	58		44	152	3.1	48.6	34	33	20.4	37.3	17.2	8.1	5.7
20		1	secondar	yoruba	40	14		50	140	2.9	49.9	34.5	32	22.3	32.6	17.2	8.7	5.7
34		4	primary		yoruba	40	44		48	120	3.4	51	37.8	34	22.9	37	19.4	6.8	5.1
25		1	post sec	yoruba	37	26		36	160	2.9	49.6	33.5	31	18.9	32.5	18.8	9.4	6.1
21		1	secondar	yoruba	39	17		52	132	2.5	46.3	34.5	31	18.7	31.2	16.3	8.8	6.3
32		4	no forma	yoruba	40	12		48	144	2.8	49.4	34.5	31.8	23.4	38.1	16.7	8.2	6.6
27		2	secondar	yoruba	41	20		36	133	3.1	51.7	36.5	32	23.2	35.3	14.7	9	5.7
28		2	secondar	yoruba	40	16		48	120	3.2	52	34	33	27	38.7	15.8	8.9	6.5
37		3	post sec	yoruba	38	21		52	132	3.3	51.2	36	34.5	22.7	37.2	16.6	9.6	5.4
25		2	post sec	yoruba	37	25		48	130	2.9	50.3	35.5	33	22.7	34.7	13.9	8.3	6.1
26		1	post sec	yoruba	40	12		48	120	3.3	50.3	33	32.5	23.6	35.5	15.8	9.3	5.1
25		2	secondar	yoruba	38	24		36	120	2.8	50.4	32	32	19.4	32	14.3	7.6	4.6
29		1	post sec	yoruba	40	22		44	132	3.2	53.4	33	32	20.3	36.3	18.5	9.6	6.2
26		1	post sec	yoruba	40	15		48	152	3.2	51	35	32.4	22.1	37.5	19.1	9	5.2
20		1	secondar	yoruba	41	32		48	120	3.4	51.5	35	34	23.7	33.9	16.9	8.4	6.1
26		1	post sec	yoruba	38	13		48	130	2.7	47.6	35	33	21.9	37.9	17.1	10.3	6.6
25		3	secondar	yoruba	38	13		58	144	2.9	50.2	33.1	32	23.1	35.4	17.9	9.2	5.8
20		1	secondar	yoruba	37	22		52	150	2.8	49.1	34	31.5	22.5	34.1	15	7.6	6
39		3	post sec	yoruba	39	20		52	148	3.3	50	36	34	19.7	35.3	21	9.3	5.6
22		1	secondar	yoruba	39	29		36	152	2.4	44.7	34	30.5	20.3	29.5	14.6	6.2	4.4
30		2	post sec	yoruba	41	24		40	152	3	50.4	34	33	23.2	32.6	14.6	5.7	4.6
28		1	post sec	yoruba	40	11		48	152	2.6	47.5	34	31.5	22.9	32.1	15.7	8.9	4.8
30		2	secondar	yoruba	40	28		60	152	3.3	50.5	36	33	23.9	37.9	15.7	7.8	5.4
29		4	post sec	yoruba	39	22		44	140	3.1	50.6	35.2	33	26.3	36.3	14.5	9.2	5.5
28		1	post sec	yoruba	40	19		36	132	2.5	46.6	32.2	31	20.5	36.5	15.5	9.2	7.1
19		1	secondar	yoruba	37	23		50	144	2.4	45.9	32	29	22.1	31.7	16.3	7.7	5.5
23		1	secondar	yoruba	41	29		36	144	2.5	47	33.5	29	21.8	34.5	14.9	8.4	6.1
21		1	post sec	yoruba	38	30		36	140	2.8	48.2	34	31	21	33.8	16.7	9.4	6.5
20		1	secondar	yoruba	39	12		52	132	3.3	50	35	34.5	21.6	36.1	18.6	7.2	4
28		4	secondar	yoruba	39	23		48	120	3	47.4	35.5	32.5	21.5	33.9	15.8	10.1	6.6
21		2	primary		yoruba	40	19		50	144	3.2	51.5	36.5	32.5	21.9	33.1	14.5	8.1	5.6
28		1	post sec	yoruba	38	16		48	120	3	48.7	34.5	32	20.6	35.6	18.8	6.2	4.7
22		1	primary		yoruba	39	18		54	152	2.8	46.6	34.5	32	26.6	35.4	14.3	8.7	4.9
35		2	secondar	yoruba	39	24		48	132	2.6	46.1	33.5	30.5	22.9	35.7	16.7	8.6	6.3
32		4	secondar	yoruba	41	17		44	130	3.4	51	35	33.5	20.8	36.5	19.3	9.2	6.1
36		4	primary		yoruba	39	12		40	130	2.8	49.4	35.5	31	21.2	33.5	16	9.1	5
27		2	post sec	yoruba	38	16		48	156	2.8	47.6	34	31.4	21.4	36.4	19.8	8.9	5.9
23		1	secondar	yoruba	39	13		60	132	3.2	49.2	35	32.5	22.4	35.2	17.5	8.2	5.9
28		1	secondar	yoruba	38	17		52	132	3	41.5	35	32	21.7	32.2	13.7	7.8	5.8
30		3	post sec	yoruba	40	24		52	132	3.4	50.9	36.7	33.2	21.3	35.7	16.4	5.9	4.6
30		3	post sec	delta	39	14		44	148	2.8	48	34	31.5	21	34.2	18	8.6	7.2
36		4	secondar	yoruba	40	28		44	132	2.6	47.3	33.5	31	20.1	34.3	17	8.9	5.3
29		2	post sec	yoruba	40	33		48	120	2.9	47.1	34.4	31.3	21.1	34.1	15.2	8.6	5.1
35		2	post sec	yoruba	40	12		36	120	3.1	47.7	34	32.8	20.3	32.3	17.2	8.4	4.9
30		3	secondar	yoruba	40	19		48	120	2.8	48.2	34.5	33	19.8	31.5	12.8	7.5	5.1
28		2	post sec	yoruba	37	23		48	144	3.1	50.6	34	35	22.4	36.5	15.2	6.7	6.2
29		2	secondar	yoruba	38	17		60	160	3.4	51.6	36	33	19.5	33.9	18.6	8.1	4.7
30		3	primary		yoruba	40	13		40	120	2.6	48.2	32.8	32.2	20.8	34	14.7	7.4	5.9
29		3	secondar	Igbo	40	13		36	120	2.9	49.6	34.5	33	21	32.2	14.1	7.2	5
18		1	secondar	yoruba	40	35		36	152	2.9	50.8	33.5	32	24.2	33	13	8.8	5.6
35		1	post sec	yoruba	40	24		48	132	3.5	50.7	35	34	22.5	39.6	18.6	9	5.4
28		4	post sec	yoruba	38	19		52	132	2.6	49	32.5	30	21	33.7	15.1	6.8	5.1
25		2	secondar	yoruba	37	29		52	144	2.4	46.1	34	28.5	23.1	32.2	14.7	8.9	6.1
38		4	post sec	yoruba	37	26		40	160	2.5	46.9	33	30.6	22.5	33.3	14.3	6.5	4.4
27		1	secondar	yoruba	40	14		38	128	3.7	50	35.5	34.2	24.4	36.8	18.4	8.9	5.6
25		1	post sec	yoruba	40	22		36	152	2.9	51	34.2	32	23.2	35.8	16	7.6	5.7
29		2	post sec	yoruba	37	15		48	132	2.5	47.5	33.5	30	22.9	31.2	13.2	8.1	5.3
31		2	secondar	yoruba	38	36		40	120	2.6	47	33	31.5	23.6	33	12.6	9.4	5.8
27		1	post sec	yoruba	39	24		40	120	2.9	48.4	35.5	31.5	21.7	34.1	16.2	6.1	4.8
26		2	secondar	yoruba	40	19		40	120	3.2	48.4	36	33	22.2	38	20.1	7.1	5.5
28		3	secondar	yoruba	38	17		50	132	3.2	49.8	36.5	31.5	23.6	38.5	17.6	6.5	4.9
28		2	primary		yoruba	41	25		44	132	2.8	48.4	33.5	32.5	23.5	35.5	15.8	8.3	5.2
29		3	secondar	yoruba	40	28		48	152	2.5	47.4	34	30.5	20.5	32.1	16.5	6.9	4.2
28		2	secondar	yoruba	40	13		48	132	3.2	49.7	35	31	22.7	35.7	19.3	10.1	5.6
24		1	post sec	yoruba	39	27		44	144	2.5	47	34	29.5	23.7	36.3	16.7	9.8	5.7
22		2	secondar	yoruba	40	18		52	144	3.3	51.2	35.5	32.5	22.2	36.5	18.6	8.1	5.7
33		3	post sec	yoruba	38	14		50	120	3.3	49.3	35.5	34	19.9	35.5	20.7	10.8	6.1
34		4	secondar	yoruba	39	29		44	136	2.7	48	32.5	30	18.6	31.7	16.3	9	5.9
30		2	secondar	yoruba	38	23		48	132	3	49	33.5	32	21.9	35.3	15.7	8.3	5.6
30		2	post sec	yoruba	40	25		36	144	3.1	50.2	35	32.5	24.2	31.2	14.2	7.9	5.5
25		2	secondar	yoruba	39	14		44	140	3	47.3	35	33	21.2	36.4	16.5	9.3	6.7
24		2	secondar	yoruba	37	14		52	148	2.3	46.9	31.5	30.5	26.2	35.7	14.2	8.9	7.4
36		5	secondar	Igbo	39	24		40	132	3	48	35.5	31.5	20.7	34.6	16.4	7.5	5.3
30		4	no forma	yoruba	38	19		40	120	3.5	53	37	34.5	21.1	38.1	18.9	6.6	6.4
32		1	post sec	Ishan	38	19		52	148	3.2	47.4	34	31.5	21.8	34.4	15.9	6.5	5.8
26		2	secondar	yoruba	38	16		48	132	2.9	47.6	35	31	22.3	35.6	17	7.9	6.3
30		3	secondar	yoruba	40	13		40	144	3.2	48.9	35.5	32.6	22.9	39.2	17.7	7.4	5.8
24		1	secondar	yoruba	40	13		48	144	2.7	47.5	33.5	30.5	21.2	40	21.9	8.6	5.3
34		4	post sec	yoruba	41	24		48	132	3.7	48.1	35	35.5	22.1	32.3	16.2	7.5	5.7
28		2	primary		yoruba	40	31		60	156	3.2	49.7	35	33.5	23.5	38.3	18.8	7.2	5.4
27		2	post sec	yoruba	40	21		40	144	2.7	47.9	34	30.4	21.1	32.3	15.9	8.1	5.4
33		1	post sec	yoruba	40	18		48	132	2.5	46.3	32.8	29.5	22.3	36.5	14.3	6.4	4.4
28		1	post sec	Ibibio	41	20		44	144	2.5	45.5	34	31	20.4	35.5	22.4	8.4	5.8
33		9	no forma	Hausa	41	18		44	132	3.4	50	35.7	35	20.9	37.3	18.6	6.4	4.4
32		3	post sec	yoruba	40	14		44	144	3	48.4	34.5	31.5	22.3	38.6	19.9	8.6	5.2
31		2	post sec	yoruba	38	13		66	144	3	47.6	33.5	31	24.9	37.8	15.9	7.6	4.8
43		4	secondar	yoruba	38	17		44	140	3.4	49.8	35	35	19.6	35.7	20.9	6.4	4.7
34		1	secondar	Igbo	41	20		56	168	3.4	50	36	35	22.7	38.2	17.6	7.7	5.8
21		1	post sec	Igbo	39	21		40	120	2.8	48.2	34	32	25.1	37.3	15.1	8.4	7.4
40		4	secondar	yoruba	39	31		48	132	2.5	38.9	34.5	31	20.5	35.5	17.4	12.5	7.9
26		1	post sec	yoruba	40	31		60	140	2.9	48.5	35	33	19.1	35.2	20.3	7.8	5.2
29		4	secondar	yoruba	40	15		52	132	3.5	50	36	34	22.8	38.2	14.8	8.6	6
29		2	post sec	yoruba	40	22		59	132	3.5	49	35	35	24.1	38.9	16.7	8.5	6.6
30		2	primary		yoruba	39	15		60	120	3.1	48.4	34.6	33.5	22	39.5	21.2	8	6
28		1	post sec	yoruba	39	12		48	160	2.6	45.7	32.5	30	20.7	34.5	14.9	7.3	6.7
30		3	primary		yoruba	39	17		60	148	2.5	45.6	36	30	22.4	35.2	16.7	5.9	4.9
29		3	secondar	yoruba	40	22		36	152	3.3	51.3	35.5	33	20.3	35.7	15.2	8.2	6.3
26		1	post sec	yoruba	40	12		48	120	3.4	51.2	34.5	34	21.9	39.7	20.8	8.4	5.6
24		2	secondar	yoruba	37	12		52	144	2.8	47	33	32	19.6	35.3	16.9	7.6	6.4
31		1	post sec	yoruba	41	12		52	132	3.2	49.3	35	33	22.8	38.8	17.5	7.2	5.7
35		3	secondar	yoruba	40	14		52	144	3	48.1	34.7	32.4	23.4	34.4	17.1	6.6	5
28		2	secondar	yoruba	38	15		56	148	3.3	50	35	32	20.1	35.3	17.7	5.4	5.1
20		1	secondar	yoruba	41	18		56	144	3.6	52.2	34	36.5	19.9	39.8	21.9	6.4	5.9
27		3	secondar	yoruba	40	13		44	136	3.3	49.9	35	34	19.9	34.7	15.8	5.8	4.2
32		2	post sec	yoruba	39	15		36	144	2.9	48.1	34.8	32.2	22.3	35.1	17	7.2	7
29		1	post sec	yoruba	40	36		52	156	2.5	46.3	34	31	22.5	36	17	3.7	5.6
26		1	post sec	yoruba	40	19		48	132	3.1	48.2	34.3	32.9	23.2	38.1	19.5	5.2	6.8
30		3	primary		yoruba	39	12		40	156	3	48.5	34	32.3	19.4	32.6	15.2	5.2	4.7
37		3	secondar	yoruba	40	21		52	150	3.5	51.5	35.2	35	23.8	39.3	19.1	5.9	5.8
20		1	primary		yoruba	39	25		36	144	2.7	47.9	34.4	30.7	18.1	31.6	14.4	5.4	5.7
27		1	post sec	Ishan	39	20		36	134	3.1	46.6	34	32	23.8	36.5	14.9	5.7	5.5
17		1	post sec	yoruba	38	42		44	144	2.7	48.9	33	32	20.1	36.4	17.6	5.7	5.3
38		2	post sec	yoruba	38	31		52	144	2.5	45.5	32.5	31.8	20.9	35.9	16.3	5.7	5.5
27		2	secondar	yoruba	40	24		48	132	3.2	48.8	33.5	33.9	18.5	38.4	19.8	6.6	5.8
24		1	post sec	edo	39	13		58	120	3.8	50	37	34	23	41.9	24.8	3.7	5.4
26		2	post sec	yoruba	39	24		40	144	3.7	50.5	34.3	33.4	20.1	36	17.8	5.7	7.3
33		3	secondar	yoruba	40	14		50	120	2.4	47.5	33	30	21.5	34.1	17.8	3.9	5.4
30		3	primary		Wareke	40	19		48	132	2.5	44.2	33	30	22.5	32.2	15.3	5.2	6.7
25		2	secondar	yoruba	40	24		44	120	3.5	47	35.7	34.5	25	40.4	24.2	3.1	4.3
28		3	secondar	yoruba	39	18		48	148	3.5	50.1	34.5	34.7	20.4	39.2	22.7	7.5	6.1
28		1	post sec	yoruba	40	21		40	150	2.3	44.7	32	29.5	23.2	36.4	17.6	4.2	5.4
30		2	secondar	yoruba	40	12		40	132	3.1	46.8	35	35	20.9	36.9	19.6	3.8	3.8
35		3	secondar	yoruba	40	19		48	134	3.3	49.2	35	32.4	18.8	36.1	18.3	5.2	5.1
27		1	post sec	yoruba	38	18		48	128	3.6	52.5	37.3	32.2	22	35	16.7	4.9	6.1
28		2	post sec	Igbo	40	22		48	132	3.1	45	34.7	34	19.9	34.6	14.9	4.7	5.6
20		2	no forma	Igbo	40	28		52	120	2.7	46.5	34	30.6	21.5	31.8	15.7	5.3	6.3
21		2	primary		Ishan	40	24		48	120	2.9	48.8	34	31.9	19.5	36.7	18	4.1	5.3
27		2	secondar	yoruba	39	24		48	144	3.6	49.7	35.3	32.7	21.8	38.8	20	3.5	4.4
32		4	secondar	yoruba	40	15		40	132	2.9	47	35	32.4	19.4	37.1	20.1	5	5.6
26		2	secondar	yoruba	41	22		60	132	2.5	47	34	29.4	18.8	30.9	12.6	6.6	6.2
28		2	secondar	yoruba	41	32		48	140	3.3	49.3	34.8	34.5	22.1	39.8	18.9	5	5.9
24		2	secondar	yoruba	39	24		60	120	2.3	45.9	32.5	28.5	21.2	34.5	18.2	5.5	5.3
28		3	secondar	yoruba	41	18		48	120	3.5	50	35	35.5	21.3	39.1	20.7	4.5	6
33		2	secondar	yoruba	38	15		48	120	3	47.8	35.8	31.7	24.3	39.1	17.6	5.9	5.6
30		5	primary		ogoja	38	17		79	144	3.1	48	35	32.3	25.8	36.1	12.1	5.3	4.7
28		1	post sec	yoruba	38	17		44	140	2.6	46.6	32.6	30.6	18.9	33	16	6.4	6.3
35		4	secondar	yoruba	41	38		48	132	3.7	47.5	36	34.8	23.6	37.7	16.1	5.6	5.1
28		2	post sec	yoruba	37	22		33	124	2.7	47.5	33.2	31.5	21.6	34.4	17.6	5.7	6.2
22		1	secondar	yoruba	39	17		44	100	2.6	47.5	34	29	20.7	36.9	17.1	4.4	4.8
26		2	secondar	yoruba	38	23		52	144	2.7	47.5	33	32	24.1	37.6	16.9	3.9	5.5
36		3	secondar	yoruba	41	24		40	120	3.1	49.6	35	33	23.1	36	17	6.6	5.5
28		1	secondar	yoruba	40	12		46	144	2.8	47.3	35.5	32	25.3	38	16.7	7.1	6.3
22		1	no forma	Egede	38	16		48	120	2.5	44.7	32	31	16.8	33.2	19.8	3.5	4.7
24		2	primary		yoruba	38	13		62	132	2.6	46.4	33.6	31	18.7	30.8	15.4	6.7	5.3
32		3	secondar	yoruba	40	40		52	134	3.2	49.3	35.5	32.7	20.9	38	20.6	5.4	5.3
34		4	post sec	yoruba	38	14		52	120	3.2	49.7	36	31.5	24.4	38.9	17	6.4	5.6
25		2	primary		yoruba	41	30		48	132	3.3	49.9	37	32.4	23.3	38.3	18.3	6.2	4.9
30		2	secondar	yoruba	39	23		48	120	3.2	49.1	37	33.8	23.8	37.7	18.6	6.3	5.8
22		2	secondar	yoruba	40	35		60	120	2.3	45.9	31.6	29	21.4	35.9	17.7	4.5	6.4
40		5	primary		yoruba	38	18		60	152	3	47.5	34.5	34	25	38.2	16.7	5	4.8
26		3	secondar	yoruba	41	50		40	152	2.7	47.6	33.5	30.8	23	38.8	19.7	6.6	6.4
40		3	primary		yoruba	39	24		56	120	2.9	48.1	34.1	33	19.6	31	16.6	9.6	4.9
27		1	post sec	yoruba	40	17		56	144	3.3	52.5	36	33	24.3	38.8	20.2	6.8	6.8
22		1	secondar	yoruba	41	25		52	132	2.1	44.6	31.5	28.5	20.2	33.6	17.7	6.5	5.5
25		1	post sec	yoruba	39	23		48	144	3	49.3	33.3	33.3	22.4	33.6	15.5	4.9	6.5
26		1	post sec	yoruba	40	14		56	144	3	49.3	35	31.3	20.2	35.5	17.6	9.3	7
23		2	secondar	yoruba	40	17		60	128	3	49.5	34.3	34	22.8	36	16.1	4.1	5
30		1	secondar	yoruba	39	13		48	132	2.9	48.3	33.5	32.5	19.5	33.9	15.7	4.6	5.1
27		2	post sec	yoruba	40	10		56	140	3.1	47.9	35	31.4	25.1	35.9	16.2	4.7	4.3
27		2	secondar	yoruba	39	14		40	144	3.2	51.4	34.9	33	19.4	35.6	18.8	5.5	5
28		3	secondar	yoruba	38	16		40	126	2.5	46.9	32.4	30.3	21.6	35	16.7	5.2	5.8
32		1	secondar	yoruba	39	24		44	120	2.5	47.5	33.4	31.4	22.5	36.7	17	3.7	4.3
23		1	secondar	yoruba	39	19		52	144	3	48.9	34.6	32	19	33.7	18.9	4.5	4.4
35		4	primary		yoruba	40	28		48	148	3.1	51	33.5	32	19.8	35.4	14.5	4.1	5.4
29		3	secondar	yoruba	39	23		52	120	3.1	47.8	35	31	19.9	38	21.8	5.8	5.4
27		3	post sec	yoruba	41	14		60	144	3.6	51.5	35.8	34.5	21.5	37.4	17.8	6.6	4.9
25		3	primary		yoruba	39	29		48	132	2.7	46.2	35.3	31.3	22.7	37.3	20.7	6.6	4.6
24		1	secondar	yoruba	40	13		60	120	3	47.6	34.5	30.5	20.2	37.7	20.8	6.8	5.5
24		2	secondar	yoruba	40	25		56	144	2.6	46.4	34	30.8	21.3	35.3	18.2	5.9	5.4
40		4	secondar	yoruba	39	45		48	144	2.8	47	34.5	24.3	22	36.2	14.8	5.5	5.3
40		4	secondar	yoruba	39	45		52	144	2.9	47.5	34.3	31.7	17.4	32.3	16.2	4.8	4.8
35		5	primary		yoruba	40	18		56	132	3.4	49.2	35.5	33.8	21.2	36.1	16.8	4.7	5.5
34		3	post sec	yoruba	37	12		48	150	2.9	49.6	34	32.5	39.1	40.2	19.7	6.3	6
35		6	secondar	yoruba	39	18		48	120	3.1	49.4	34	32.5	22.2	32.7	14.3	6.6	6.2
25		1	secondar	yoruba	40	24		48	120	2.6	46.7	34	31	22.6	37.5	19.2	6.3	4.9
35		2	post sec	yoruba	41	22		56	144	3.4	52.6	36.9	32.8	21.5	39.5	20.4	5.8	5.3
34		5	secondar	yoruba	39	19		40	120	3.4	52.5	35.3	35	21.2	37.9	19.1	3.7	4.8
26		2	secondar	yoruba	38	22		36	120	2.4	45.7	34	32	21.3	33.8	18.1	4.7	5.8
27		2	secondar	yoruba	41	18		64	144	3.2	48.2	34.4	34.2	22.5	40.1	20.3	6.1	4.5
27		1	post sec	yoruba	39	13		48	120	2.3	48	33	29.5	22.3	34.4	14.5	8.2	6.4
30		1	post sec	yoruba	40	17		44	120	2.9	49.1	33	32.5	23.7	34.6	14.8	5.9	5.7
27		1	secondar	Igbo	41	20		56	144	3.4	50.5	36.3	33.7	21	36.1	18	5.8	5.2
35		4	post sec	yoruba	39	35		56	132	2.7	46	34	31.3	20.8	35.1	17.3	4	3.6
23		1	secondar	yoruba	41	66		44	132	3	49.9	35	32.1	21.3	33.2	13.7	4.9	4.5
32		3	primary		yoruba	37	16		60	120	3	49.8	35.2	33	21	35.3	17.6	3.1	3.7
25		2	secondar	yoruba	38	29		48	144	3.1	47.5	34.5	33	21.5	33	14.7	5	5.7
28		1	post sec	yoruba	41	24		52	156	3.4	49.9	34.5	32.3	22.4	35.2	16	4.5	4.3
20		1	secondar	yoruba	39	33		52	144	2.7	48.7	35	32	21.3	33.2	16.1	8.3	4.7
28		4	secondar	yoruba	38	22		44	132	2.8	47.4	34	30.7	18.8	33.1	16.7	4.9	4.6
34		1	post sec	yoruba	39	17		44	120	3.2	50.3	34	33	21	37.2	21.8	4	5.7
28		3	secondar	yoruba	37	38		48	132	2.3	46.2	33.9	22	22.7	37.2	19.3	6.5	7.2
35		3	secondar	yoruba	37	21		44	144	3.1	51	35.8	32.5	22.7	38	16.6	5.8	4.8
27		1	secondar	yoruba	41	30		72	120	3.7	51.4	34	35.5	24.9	34.5	16.9	7.5	6
35		2	primary		yoruba	40	21		56	120	3.3	51.7	35.8	34	22	38.3	17.9	5.1	4.5
23		1	secondar	yoruba	40	41		48	140	3.2	47.4	34.5	33.9	22.4	38.1	18.8	5.6	5.3
24		2	secondar	yoruba	40	38		60	134	2.9	49.7	33.5	32.6	22.1	36.7	15.9	6.3	6
36		4	primary		yoruba	39	22		40	120	3.5	50.9	36.7	32.8	25.4	39.5	19.5	6.3	5.6
27		3	secondar	yoruba	40	23		56	120	2.8	48.4	32.6	30	21.4	35	14.9	5.2	5.5
27		3	secondar	yoruba	40	27		56	144	2.4	46.2	34	30.2	22.1	31.5	14	6.7	4.4
35		2	secondar	yoruba	38	30		48	144	3.2	51.4	33.5	32	21.1	33.4	17	5.2	5.4
32		2	post sec	yoruba	39	22		44	132	3	48.2	35.8	32	20.2	34.7	16.7	6.8	6.2
25		1	post sec	yoruba	38	15		56	128	3.1	49.8	34	34	22.4	38.3	18.6	5.7	4.4
25		1	post sec	yoruba	38	15		52	132	2.9	48	33.5	32.5	22.5	39.7	20.3	6.5	4.5
20		1	secondar	yoruba	41	28		56	120	2.5	45.8	33.2	31	24	34.9	11.1	9.6	5.9
27		2	secondar	yoruba	39	13		40	132	2.8	48	34	30.8	18.8	35.4	17.3	5.3	5
23		1	post sec	yoruba	39	56		52	132	2.7	48.9	34	29.5	22.4	38.8	17.5	7.4	6.6
30		1	post sec	yoruba	40	6		48	144	3.4	52.1	35.5	34.5	25.8	38.8	15.1	4.8	4.3
34		4	secondar	yoruba	40	23		40	120	3.4	52.1	35.5	34	19.9	36.1	18.1	6.4	4.2
20		1	secondar	yoruba	40	21		61	144	3	46.7	34	33	20.9	38.7	18	5.2	5.6
30		1	post sec	yoruba	38	22		48	132	2.9	49	33	31.2	24.8	38	17.3	6.8	5
29		2	post sec	yoruba	40	20		52	132	3	49.2	34	32	20.8	33.6	17	5.6	3.6
28		2	primary		yoruba	41	15		48	144	2.7	46.6	35	30.5	20.7	35.5	18.3	5.1	5.2
28		2	secondar	Bassa	41	23		44	120	3	52.5	35	34	19.1	33	16.9	7.6	4
27		1	secondar	yoruba	40	20		56	144	2.7	48.9	33	30.7	24.8	35.5	11.5	5.5	5.7
39		6	secondar	igala	38	22		68	156	2.9	48	34	31	23.9	36	13.9	5.9	5.9
22		1	primary		Isako	37	14		53	144	2.5	46	33.5	30.5	23.3	34.3	15.7	4.8	4.7
33		3	secondar	yoruba	41	24		48	148	3	48.1	33.5	33.5	23.9	38.2	16.3	8.1	6.9
28		3	secondar	yoruba	39	25		44	136	2.9	48.6	37	32	20.2	33	15.8	5.5	4.7
28		2	post sec	yoruba	40	13		40	140	2.9	47.3	34.7	32.1	22.7	36.3	17.6	6.6	5.4
23		2	secondar	yoruba	38	41		60	144	2.8	47.4	34	31.6	22	35.6	16.4	6.9	6.2
36		4	secondar	yoruba	38	11		40	120	3.1	46.7	35	35.3	19.8	36.1	18.4	6.4	6.6
43		3	post sec	yoruba	40	21		48	140	3.5	51.6	36.5	34.6	22.4	37.3	17.6	5.2	5.8
34		2	post sec	yoruba	39	14		40	122	3.2	47.2	34.5	34	20.7	38.3	19.2	4.8	4.7
33		1	secondar	yoruba	38	26		56	132	2.8	47.1	35	30.4	21.1	36.5	17.2	7.7	8.1
24		1	secondar	yoruba	39	14		52	128	3.4	50.4	34.4	33	23.1	38	16.8	4.7	5.1
28		1	post sec	Igbo	40	23		52	116	3.6	51	35	34.5	19.2	36.6	20.3	4.2	5.6
18		1	primary		Hausa	39	17		40	124	3	47.4	36	32	25.2	37.1	14.9	6.4	6.8
27		4	secondar	yoruba	41	14		60	150	2.9	48	34.3	36	19.7	34.2	16.5	6	5.6
32		2	primary		yoruba	39	23		40	120	2.4	47	34.1	30.4	21.9	36.1	17.4	7.4	6.7
30		3	secondar	Igbo	40	22		26	104	2.7	47.9	32.8	31.2	20.3	36.5	18.8	5.1	4.7
38		4	primary		yoruba	39	12		44	120	3.2	49.5	36	32.3	22	34.4	15.2	5	5.6
24		1	secondar	yoruba	41	18		60	120	2.7	48	35	31.7	22.2	36.2	18.9	6.6	6.2
30		3	secondar	yoruba	38	25		66	160	3.5	52.1	36	35.4	23.8	37.4	15.1	5.4	5.4
25		2	secondar	yoruba	38	24		56	144	2.5	45.3	34.2	31	21.2	32.2	14.9	6.8	5.3
22		1	secondar	yoruba	40	12		40	120	3.4	49.2	35.2	34.5	23.4	33.8	16.1	5.5	4.8
27		1	post sec	yoruba	40	42		52	144	2.7	49.1	33	32	22	35.6	15.8	5.5	4.9
33		3	secondar	Igbo	41	14		40	120	3.2	49.4	34.5	33	22.7	36.1	14.1	5.3	5
26		1	post sec	yoruba	39	5		71	120	3.4	48.9	36	34	26.5	38.2	14.6	8.7	6.3
34		3	post sec	yoruba	39	12		48	144	3.1	48.6	34.8	32.8	21.9	33	16.3	6.7	5.2
26		1	post sec	yoruba	38	22		70	132	3.3	49.1	35.5	32.5	25.5	37.6	16.2	8.8	6.7
29		3	secondar	yoruba	41	17		44	120	3.3	51	36	34	20.3	35.8	19	5.5	5.4
24		1	post sec	yoruba	39	14		56	120	3.6	48.9	36	34.8	24.4	35.6	16.2	5.9	6.9
26		2	secondar	yoruba	39	18		52	120	3	49.3	34	31.5	24.3	33.5	12.5	3.4	5
25		1	NA		yoruba	38	44		44	120	2.9	49	34.4	31.4	23.3	35	14.7	5.1	5.3
23		2	secondar	yoruba	40	44		72	144	3.3	51.2	35.5	32.6	21.7	39.1	21.1	6.8	5
21		2	secondar	yoruba	41	14		40	144	2.6	46.1	34	31	22.2	35.9	14.8	6.7	6.8
28		4	secondar	yoruba	39	18		44	144	3	49	33.5	32.6	22.1	36.4	17.5	6.5	6.7
23		2	secondar	Hausa	40	15		44	144	3.1	48	34.6	32.2	19.6	36.6	20.2	6.2	6.8
27		2	secondar	yoruba	38	12		52	140	2.5	45.7	35	31	20.9	37.2	18.2	5.4	5.6
27		3	secondar	yoruba	40	18		52	132	3.2	50.4	36	32.8	20.7	33.7	15.1	5.8	6.1
25		1	secondar	Ishan	40	16		48	120	3.4	50	36	33	21.7	35.4	17.5	5.4	5.7
25		3	secondar	yoruba	40	16		48	120	2.6	47.4	34	31	20.7	33.3	16.5	6.9	5.9
25		1	secondar	yoruba	41	23		40	140	3.3	47.6	36	33.5	20.7	36.2	17	5	4.4
33		2	post sec	yoruba	39	25		60	156	3.7	52	36	34	21.6	38.8	21.4	7.1	6.2
34		4	post sec	yoruba	40	16		44	132	3	49.4	35	33	22.5	36.8	16.3	5.1	6
31		4	secondar	yoruba	41	13		36	144	3.2	49.9	34	32.5	21	36.1	17.9	6.4	5.9
24		1	post sec	yoruba	41	12		52	120	3.1	49	34.7	32	20.2	34.1	17.4	7.2	5.3
36		4	post sec	yoruba	38	46		52	120	3.4	50.5	35.5	33.2	23.3	39.3	18.6	6.6	5.4
32		1	secondar	Igbo	39	25		50	120	2.8	46.6	32.5	31	15.9	32.9	19.8	4.1	4.2
33		2	post sec	yoruba	39	12		60	120	3.8	49.7	35.7	35	23.6	37.7	16.7	6.2	5.3
27		4	post sec	yoruba	38	18		40	144	3.2	49.1	35	35.5	24.2	34.7	13.6	6	6.1
25		1	secondar	Calabar	40	25		60	120	2.9	47.7	32.6	32	21.3	36.6	16.3	6.6	6.6
24		2	secondar	yoruba	39	13		52	120	2.9	49.5	33.6	31.4	21.1	34.9	16	8.6	8.4
41		3	post sec	yoruba	41	18		52	120	3	48.9	36.8	33	20.5	36.3	18.4	6.7	5.2
38		5	secondar	Igbo	38	20		48	120	3.1	48.9	35.5	33.4	21.6	34.3	16.5	6.8	6.5
26		1	post sec	yoruba	40	20		44	120	2.9	48.1	35.3	33	20.5	36.1	19.2	5.6	5.2
29		2	post sec	yoruba	41	27		40	160	3.8	50.5	35.6	35	21.3	36.1	16.7	7.1	6.4
26		1	secondar	yoruba	37	12		48	120	2.3	46.7	32.4	28.6	24.1	33.7	12.1	5.8	6.4
27		3	secondar	yoruba	39	39		40	120	2.6	48.2	32.5	32.5	24.1	36.9	14.4	8.3	6.3
25		1	post sec	yoruba	40	47		52	144	3.1	47.4	35	33	26.3	38.8	15	6.3	5.3
33		2	post sec	yoruba	40	14		38	144	3.2	50	35	33.8	20.5	34.8	15.1	5.9	5.1
29		1	post sec	yoruba	39	12		56	160	2.8	48.1	33.5	31	22.6	36.3	14	3.8	4.4
29		2	post sec	yoruba	41	28		48	140	3.3	51.3	35.5	33	17.7	32.7	18.1	5.9	5.9
35		1	post sec	yoruba	39	14		44	156	3.4	48.4	35.5	34.2	23	38.4	15.8	4.9	6.6
26		3	post sec	yoruba	40	24		40	148	3.2	49.4	35	34	24.3	40.3	16.7	5.3	6.2
36		4	secondar	yoruba	39	4		36	110	3	50.1	34	32.5	24.4	38.2	16.6	7	6.3
26		3	secondar	yoruba	38	10		48	142	2.2	45.4	32	30.5	22.9	34.5	15.3	6.5	7.4
20		1	secondar	yoruba	38	46		36	140	2.8	48.2	35.5	32	19.7	36.2	16.5	6.4	6
29		1	post sec	yoruba	38	28		36	120	2.5	46.2	32	31.5	21.3	35.2	17.4	6.5	5.7
28		2	secondar	Igbo	37	23		50	158	3	46.4	34.2	33	22.7	36.5	17.5	4.3	5.5
33		2	post sec	yoruba	39	23		48	120	2.6	48.4	33	31	22.2	35.8	16.1	8.8	8.4
31		3	secondar	yoruba	40	21		48	150	3	49.2	35	32.5	20.9	34.8	15.3	6.8	5.9
32		1	secondar	yoruba	38	9		36	140	2.4	48.5	33	31	19.6	30.4	14.6	8.5	7.7
30		3	post sec	Igbo	37	16		48	150	3	48.7	33.4	32	20.4	36.7	18.8	7.2	6.6
30		4	post sec	yoruba	39	15		50	160	2.5	47.4	33.4	30.8	20.3	35.1	17.6	5.1	5.1
26		3	secondar	ogoja	37	15		40	140	3.2	51.3	35.5	34.1	25.4	36.3	18.4	5.7	7.3
25		4	secondar	yoruba	40	32		48	140	3.3	51	36.2	34	21.6	38.6	17.6	6.1	5.9
27		2	secondar	yoruba	39	11		50	140	3.2	41.5	35	34.5	25	40.2	16.9	5.7	6
26		1	post sec	yoruba	40	41		48	158	3.2	48.5	36.2	34.5	18.9	31.2	15.5	6.5	6.2
24		2	secondar	yoruba	38	17		52	140	3.1	47.4	35.5	33.4	20.7	30.3	13.3	5.8	6.9
38		3	post sec	yoruba	38	16		60	120	2.7	49	33	31.5	21.4	32.5	13.8	6.3	5.3
40		4	secondar	yoruba	37	11		44	136	3	47.7	34.4	33	21.5	32.8	14.6	5.6	5.9
36		3	secondar	yoruba	40	20		40	144	3.2	48.1	35	33	20.1	31.5	14.6	5.4	6.1
32		2	post sec	yoruba	38	27		36	136	2.9	49.6	33.6	32.4	19.3	35	20.3	6.6	5.1
31		1	post sec	yoruba	40	27		40	144	3.2	52	37	32.8	20.3	32	15.3	6.4	6.2
32		2	post sec	yoruba	39	20		60	120	3.2	49.6	36.3	33	18.3	32.5	19.6	8.1	6.5
35		4	post sec	yoruba	40	24		44	120	3.5	51.7	36.4	35	23	36.8	19.5	4.4	5.6
37		4	post sec	Igbo	37	15		60	136	3	47.9	35.4	31.5	23.6	36.4	16.3	4.9	4.4
